# Supplementary material for: Phytotoxic Mechanisms of Polystyrene Microplastics in Myriophyllum spicatum Under Saline Conditions: Insights from Physiology, Transcriptomics, and Phyllosphere Microbiota
Source: Toxics. 2026 May 10;14(5):416. doi: 10.3390/toxics14050416 (PMC13211750; doi:10.3390/toxics14050416)
Supplement: Supplementary file 1 [file toxics-14-00416-s001.zip]

Archive with 1 entries (1 files):
- toxics-4245020-supplementary.pdf
